# Supplementary material for: Genetic Insights into the Giant Keyhole Limpet (Megathura crenulata), an Eastern Pacific Coastal Endemic: Complete Mitogenome, Phylogenetics, Phylogeography, and Historical Demography
Source: Genes (Basel). 2024 Oct 8;15(10):1303. doi: 10.3390/genes15101303 (PMC11507411; doi:10.3390/genes15101303)
Supplement: Supplementary file 1 [file genes-15-01303-s001.zip]

Archive with 1 entries (1 files):
- genes-3214707-supplementary.pdf
